# Supplementary material for: Glutathione Contributes to Caloric Restriction-Triggered Shift in Taurine Homeostasis
Source: Nutrients. 2025 Feb 23;17(5):777. doi: 10.3390/nu17050777 (PMC11901847; doi:10.3390/nu17050777)
Supplement: Supplementary file 1 [file nutrients-17-00777-s001.zip]

Archive with 1 entries (1 files):
- nutrients-3442716-supplementary.pdf
